# Supplementary material for: The efficacy and safety of acetazolamide in chronic mountain sickness: A systematic review and meta‐analysis of randomized controlled trials
Source: PLoS One. 2025 Mar 18;20(3):e0319689. doi: 10.1371/journal.pone.0319689 (PMC11918342; doi:10.1371/journal.pone.0319689)
Supplement: S1 File — (XLSX) [file pone.0319689.s002.xlsx]

## Sheet: Sheet1
Authers	Year	Title	DOI	Eligibility
E. Stauffer, A. P. Pichon, B. Champigneulle, M. Furian, I. Hancco, A. Darras, P. Robach, J. V. Brugniaux, E. Nader, P. Connes, S. Verges and L. Kaestner	2024	Making a virtue out of an evil: Are red blood cells from chronic mountain sickness patients eligible for transfusions?	10.1002/ajh.27317	Excluded(Records excluded by full text
R. Isakovich, V. C. Cates, B. A. Pentz, J. D. Bird, E. R. Vanden Berg, E. M. de Freitas, C. E. Nysten, J. K. Leacy, K. D. O'Halloran, T. D. Brutsaert, M. T. Sherpa and T. A. Day	2024	Using modified Fenn diagrams to assess ventilatory acclimatization during ascent to high altitude: Effect of acetazolamide	10.1113/ep091748	Excluded(Records excluded by full text)
ChiCtr	2024	Comparative Study on the Clinical Efficacy of Acetazolamide and Methazolamide in Acute Mountain Sickness		Excluded(Records excluded by full text)
W. F. J. Schmidt, N. B. Wachsmuth, M. C. R. Pozo, M. T. A. Valerio, I. C. C. Tapia, M. Vater, J. Kaufmann, J. C. Jimenez-Claros and R. Soria	2023	Possible strategies to reduce altitude-related excessive polycythemia	10.1152/japplphysiol.00076.2023	Included
M. Lichtblau, S. Saxer, L. Mayer, U. Sheraliev, M. Mademilov, M. Furian, A. Buergin, P. M. Schweiwiller, S. R. Schneider, F. C. Tanner, T. Sooronbaev, K. E. Bloch and S. Ulrich	2023	Effect of acetazolamide on pulmonary vascular haemodynamics in patients with COPD going to altitude: a randomised, placebocontrolled, double-blind trial	10.1183/23120541.00412-2022	Excluded(Records excluded by subject)
L. Li, L. Lin, B. Wen, P. C. Zhao, D. S. Liu, G. M. Pang, Z. R. Wang, Y. Tan and C. Lu	2023	Promising Natural Medicines for the Treatment of High-Altitude Illness	10.1089/ham.2022.0139	Excluded(Records excluded by subject)
B. Champigneulle, E. Stauffer, P. Robach, S. Doutreleau, C. A. Howe, A. Pina, A. A. Salazar-Granara, I. Hancco, D. Guergour, J. V. Brugniaux, P. Connes, A. Pichon and S. Verges	2023	Early effects of acetazolamide on hemoglobin mass and plasma volume in chronic mountain sickness at 5100m	10.1016/j.pulmoe.2023.05.006	Included
A. Buergin, M. Furian, L. Mayer, M. Lichtblau, P. M. Scheiwiller, U. Sheraliev, T. M. Sooronbaev, S. Ulrich and K. E. Bloch	2023	Effect of Acetazolamide on Postural Control in Patients with COPD Travelling to 3100 m Randomized Trial	10.3390/jcm12041246	Excluded(Records excluded by subject)
K. E. Bloch, T. M. Sooronbaev, S. Ulrich, M. Lichtblau and M. Furian	2023	Counseling Patients with Chronic Obstructive Pulmonary Disease Traveling to High Altitude	10.1089/ham.2023.0053	Excluded(Records excluded by subject)
A. M. Luks and P. H. Hackett	2022	Medical Conditions and High-Altitude Travel	10.1056/NEJMra2104829	Excluded(Records excluded by subject)
K. Holthof, P.-O. Bridevaux and I. Fresard	2022	Underlying lung disease and exposure to terrestrial moderate and high altitude: personalised risk assessment	10.1186/s12890-022-01979-z	Excluded(Records excluded by subject)
M. Furian, M. Mademilov, A. Buergin, P. M. Scheiwiller, L. Mayer, S. Schneider, B. Emilov, M. Lichtblau, K. Bitos, L. Muralt and et al.	2022	Acetazolamide to Prevent Adverse Altitude Effects in COPD and Healthy Adults	10.1056/EVIDoa2100006	Excluded(Records excluded by subject)
I. L. Faria	2022	Curricular Internship Report		Excluded(Records excluded by subject)
V. C. Cates, C. D. Bruce, A. L. Marullo, R. Isakovich, G. Saran, J. K. Leacy, K. D. O'Halloran, T. D. Brutsaert, M. T. Sherpa and T. A. Day	2022	Steady-state chemoreflex drive captures ventilatory acclimatization during incremental ascent to high altitude: Effect of acetazolamide	10.14814/phy2.15521	Excluded(Records excluded by full text)
V. C. Cates, C. D. Bruce, A. L. Marullo, R. Isakovich, G. Saran, J. K. Leacy, O. H. KD, T. D. Brutsaert, M. T. Sherpa and T. A. Day	2022	Steady-state chemoreflex drive captures ventilatory acclimatization during incremental ascent to high altitude: Effect of acetazolamide	10.14814/phy2.15521	Excluded(Records excluded by subject)
H. L. Yang, M. J. Deng, W. Zhang and S. Huang	2021	[The preventive effect of four drugs on acute mountain sickness: a Bayesian network meta-analysis]	10.3760/cma.j.cn112147-20210330-00211	Excluded(Records excluded by subject)
M. Lichtblau, C. Berlier, S. Saxer, A. F. Carta, L. Mayer, A. Groth, P. R. Bader, S. R. Schneider, M. Furian, E. I. Schwarz, E. R. Swenson, K. E. Bloch and S. Ulrich	2021	Acute Hemodynamic Effect of Acetazolamide in Patients With Pulmonary Hypertension Whilst Breathing Normoxic and Hypoxic Gas: A Randomized Cross-Over Trial	10.3389/fmed.2021.681473	Excluded(Records excluded by subject)
E. Garrido, J. Botella de Maglia and O. Castillo	2021	Acute, subacute and chronic mountain sickness	10.1016/j.rce.2019.12.013	Excluded(Records excluded by subject)
L. J. Teppema, L. M. Boulet, H. K. Hackett, P. B. Dominelli, W. S. Cheyne, G. S. Dominelli, E. R. Swenson and G. E. Foster	2020	Influence of methazolamide on the human control of breathing: a comparison to acetazolamide	10.1113/EP088058	Excluded(Records excluded by full text)
E. Stauffer, E. Loyrion, I. Hancco, X. Waltz, M. Ulliel-Roche, L. Oberholzer, P. Robach, A. Pichon, J. V. Brugniaux, P. Bouzat, S. Doutreleau, P. Connes and S. Verges	2020	Blood viscosity and its determinants in the highest city in the world	10.1113/jp279694	Excluded(Records excluded by subject)
L. Oberholzer, C. Lundby, E. Stauffer, M. Ulliel-Roche, I. Hancco, A. Pichon, A.-K. M. Lundby, F. C. Villafuerte, S. Verges and P. Robach	2020	Reevaluation of excessive erythrocytosis in diagnosing chronic mountain sickness in men from the world's highest city	10.1182/blood.2019004508	Excluded(Records excluded by full text)
M. Niu, S. Singh, M. Mi, P. Bian, Z. Deji, D. Mima, X. Li and Y. Xu	2020	Safety and Efficacy of Therapeutic Erythrocytapheresis Treatment in Chronic Mountain Sickness Patients in Shigatse, Tibe China	10.12659/msm.927853	Excluded(Records excluded by subject)
Nct	2020	Treatment of Chronic Mountain Sickness		Excluded(Records excluded by full text)
M. Lichtblau, S. Saxer, T. D. Latshang, S. S. Aeschbacher, F. Huber, P. M. Scheiwiller, J. J. Herzig, S. R. Schneider, E. D. Hasler, M. Furian, K. E. Bloch and S. Ulrich	2020	Altitude Travel in Patients With Pulmonary Hypertension: Randomized Pilot-Trial Evaluating Nocturnal Oxygen Therapy	10.3389/fmed.2020.00502	Excluded(Records excluded by subject)
I. Haddad, T. Pearson, R. Musa, S. Karakattu and W. El Minaoui	2020	ACETAZOLAMIDE FOR THE TREATMENT OF CHRONIC MOUNTAIN SICKNESS (MONGE DISEASE): A SYSTEMATIC REVIEW AND META-ANALYSIS	10.1016/j.chest.2020.08.1592	Excluded(Records excluded by subject)
M. R. Geier and D. A. Geier	2020	Respiratory conditions in coronavirus disease 2019 (COVID-19): Important considerations regarding novel treatment strategies to reduce mortality	10.1016/j.mehy.2020.109760	Excluded(Records excluded by subject)
M. Furian, A. Buergin, P. M. Scheiwiller, L. Mayer, S. Schneider, M. Mademilov, B. Emilov, M. Lichtblau, B. Estebesova, B. Osmonov and et al.	2019	Prevention of altitude-related illness in patients with COPD by acetazolamide. Randomized, placebo-controlled trial	10.1159/000499887	Excluded(Records excluded by subject)
Z. Zhang, Z. Xiao, B. Deng, X. Liu, W. Liu, H. Nie, X. Li, Z. Chen, D. Yang and R. Duan	2018	Therapeutic Efficacy of Methazolamide Against Intermittent Hypoxia-Induced Excessive Erythrocytosis in Rats	10.1089/ham.2017.0044	Excluded(Records excluded by subject)
H. Yao, H. Zhao, J. Wang and G. G. Haddad	2018	Intracellular pH Regulation in iPSCs-derived Astrocytes from Subjects with Chronic Mountain Sickness	10.1016/j.neuroscience.2018.02.008	Excluded(Records excluded by subject)
M. A. Van Berkel and J. L. Elefritz	2018	Evaluating off-label uses of acetazolamide	10.2146/ajhp170279	Excluded(Records excluded by full text)
P. Shah, X. Liu, T. Hodgetts and F. Sii	2018	Acetazolamide can cause acute hypercrystalluria	10.1136/bmj.k3400	Excluded(Records excluded by subject)
G. Parati, P. Agostoni, B. Basnyat, G. Bilo, H. Brugger, A. Coca, L. Festi, G. Giardini, A. Lironcurti, A. M. Luks, M. Maggiorini, P. A. Modesti, E. R. Swenson, B. Williams, P. Baertsch and C. Torlasco	2018	Clinical recommendations for high altitude exposure of individuals with pre-existing cardiovascular conditions	10.1093/eurheartj/ehx720	Excluded(Records excluded by subject)
S. Sharma, J. Gralla, J. G. Ordonez, M. E. Hurtado, E. R. Swenson, R. B. Schoene, J. P. Kelly, D. Callacondo, C. Rivard, C. Roncal-Jimenez and et al.	2017	Acetazolamide and N-acetylcysteine in the treatment of chronic mountain sickness (Monge's disease)	10.1016/j.resp.2017.07.005	Included
S. Sharma, J. Gralla, J. G. Ordonez, M.-E. Hurtado, E. R. Swenson, R. B. Schoene, J. P. Kelly, D. Callacondo, C. Rivard, C. Roncal-Jimenez, J. Sirota, R. Fuquay, B. P. Jackson, K. E. Swenson, R. J. Johnson, A. Hurtado and E. Escudero	2017	Acetazolamide and <i>N</i>-acetylcysteine in the treatment of chronic mountain sickness (Monge's disease)	10.1016/j.resp.2017.07.005	Excluded(Records excluded by full text)
M.-q. Lu, N. Tsring, T.-y. Yu, J.-c. Wu, S. Wong, G.-y. Chen, P. Dekyi, F. Pan, S.-t. Xian, D. Rinchen, Y.-q. Mao, L.-f. Zhang and B.-b. Yao	2017	Protective effects of traditional Tibetan medicine Zuo-Mu-A Decoction on the blood parameters and myocardium of high altitude polycythemia model rats	10.1007/s11655-016-2500-7	Excluded(Records excluded by subject)
T. D. Latshang, M. Furian, S. S. Aeschbacher, S. Ulrich, B. Osmonov, E. M. Mirrakhimov, J. Isakova, A. A. Aldashev, T. M. Sooronbaev and K. E. Bloch	2017	Association between sleep apnoea and pulmonary hypertension in Kyrgyz highlanders	10.1183/13993003.01530-2016	Excluded(Records excluded by subject)
L. E. Keyes, L. Mather, C. Duke, N. Regmi, B. Phelan, S. Pant, J. Starling, M. McElwee, D. Cole, T. McConnell, P. Paudel, T. D. Sallade, A. Sheets, D. Twillman, D. S. Young and B. Basnyat	2016	Older age, chronic medical conditions and polypharmacy in Himalayan trekkers in Nepal: an epidemiologic survey and case series	10.1093/jtm/taw052	Excluded(Records excluded by subject)
H. W. Zhao, X. Q. Gu, T. Chailangkarn, G. Perkins, D. Callacondo, O. Appenzeller, O. Poulsen, D. Zhou, A. R. Muotri and G. G. Haddad	2015	ALTERED IPSC-DERIVED NEURONS' SODIUM CHANNEL PROPERTIES IN SUBJECTS WITH MONGE'S DISEASE	10.1016/j.neuroscience.2014.12.039	Excluded(Records excluded by subject)
D. Vizcarra-Escobar, A. Mendiola-Yamasato, J. Risco-Rocca, A. Marinos-Velarde, A. Juarez-Belaunde, V. Anculle-Arauco and M. Rivera-Chira	2015	Is restless legs syndrome associated with chronic mountain sickness?	10.1016/j.sleep.2015.03.013	Excluded(Records excluded by full text)
R. L. Hoiland, G. E. Foster, J. Donnelly, M. Stembridge, C. K. Willie, K. J. Smith, N. C. Lewis, S. J. E. Lucas, J. D. Cotter, D. J. Yeoman, K. N. Thomas, T. A. Day, M. M. Tymko, K. R. Burgess and P. N. Ainslie	2015	Chemoreceptor Responsiveness at Sea Level Does Not Predict the Pulmonary Pressure Response to High Altitude	10.1378/chest.14-1992	Excluded(Records excluded by subject)
S. Caravita, A. Faini, C. Lombardi, M. Valentini, F. Gregorini, J. Rossi, P. Meriggi, M. Di Rienzo, G. Bilo, P. Agostoni and G. Parati	2015	Sex and Acetazolamide Effects on Chemoreflex and Periodic Breathing During Sleep at Altitude	10.1378/chest.14-0317	Excluded(Records excluded by full text)
J. Bultas	2015	[Mountain sickness]		Excluded(Records excluded by subject)
K. E. Bloch, J. C. Buenzli, T. D. Latshang and S. Ulrich	2015	Sleep at high altitude: guesses and facts	10.1152/japplphysiol.00448.2015	Excluded(Records excluded by subject)
E. R. Swenson	2014	Carbonic anhydrase inhibitors and high altitude illnesses	10.1007/978-94-007-7359-2_18	Excluded(Records excluded by subject)
E. R. Swenson	2014	Carbonic Anhydrase Inhibitors and High Altitude Illnesses	10.1007/978-94-007-7359-2_18	Excluded(Records excluded by full text)
R. Fischer	2014	[Acute mountain sickness : How can it be treated and how can it be avoided?]	10.1007/s00108-013-3368-7	Excluded(Records excluded by subject)
J. R. Espinoza, G. Alvarez, F. Leon-Velarde, H. F. Ju Preciado, J.-L. Macarlupu, M. Rivera-Ch, J. Rodriguez, J. Favier, A.-P. Gimenez-Roqueplo and J.-P. Richalet	2014	Vascular Endothelial Growth Factor-A Is Associated with Chronic Mountain Sickness in the Andean Population	10.1089/ham.2013.1121	Excluded(Records excluded by full text)
P. C. Negi, S. Asotra, R. V. Kumar, R. Marwah, A. Kandoria, N. K. Ganju, R. Sharma and R. Bhardwaj	2013	Epidemiological Study of Chronic Mountain Sickness in Natives of Spiti Valley in the Greater Himalayas	10.1089/ham.2012.1127	Excluded(Records excluded by full text)
R. Naeije and R. Vanderpool	2013	Pulmonary hypertension and chronic mountain sickness	10.1089/ham.2012.1124	Excluded(Records excluded by full text)
J. B. West	2012	High-Altitude Medicine	10.1164/rccm.201207-1323CI	Excluded(Records excluded by subject)
A. G. Vij, K. Kishore and J. Dey	2012	Effect of intermittent hypobaric hypoxia on efficacy & clearance of drugs		Excluded(Records excluded by subject)
A. Pichon, P. Connes, P. Quidu, D. Merchant, J. Brunet, B. I. Levy, J. Vilar, I. Safeukui, F. Cymbalista, M. Maignan, J.-P. Richalet and F. Favret	2012	Acetazolamide and chronic hypoxia: effects on haemorheology and pulmonary haemodynamics	10.1183/09031936.00216011	Excluded(Records excluded by subject)
A. Pichon, P. Connes, P. Quidu, D. Marchant, J. Brunet, B. I. Levy, J. Vilar, I. Safeukui, F. Cymbalista, M. Maignan, J. P. Richalet and F. Favret	2012	Acetazolamide and chronic hypoxia: effects on haemorheology and pulmonary haemodynamics	10.1183/09031936.00216011	Excluded(Records excluded by full text)
Per	2012	N-acetyl cysteine ​​and ACETAZOLAMIDE FOR THE TREATMENT OF CHRONIC MOUNTAIN SICKNESS IN SETTLERS OF HIGHLANDS OF THE PERUVIAN ANDES		Excluded(Records excluded by subject)
X.-Y. Li, Y.-N. Liu, X.-J. Wang, J.-B. Zhu, M. Yuan, Y.-P. Li and Y.-F. Li	2012	Comparison of the pharmacokinetics of sulfamethoxazole in native Han and Tibetan male Chinese volunteers living at high altitude	10.1007/s13318-012-0090-0	Excluded(Records excluded by full text)
P. Gautret, J. Gaudart, K. Leder, E. Schwartz, F. Castelli, P. L. Lim, H. Murphy, J. Keystone, J. Cramer, M. Shaw, J. Boddaert, F. von Sonnenburg, P. Parola and N. GeoSentinel Surveillance	2012	Travel-Associated Illness in Older Adults (&gt;60 y)	10.1111/j.1708-8305.2012.00613.x	Excluded(Records excluded by subject)
R.-M. Di and Z.-C. Jing	2012	High-Altitude Pulmonary Hypertension		Excluded(Records excluded by subject)
H.-P. Ma, P.-C. Fan, L.-L. Jing, J. Yao, X.-R. He, Y. Yang, K.-M. Chen and Z.-P. Jia	2011	Anti-hypoxic activity at simulated high altitude was isolated in petroleum ether extract of <i>Saussurea involucrata</i>	10.1016/j.jep.2011.08.037	Excluded(Records excluded by subject)
M. G. D. Bates, A. A. R. Thompson, J. K. Baillie, A. I. Sutherland, J. B. Irving, N. Hirani and D. J. Webb	2011	Sildenafil Citrate for the Prevention of High Altitude Hypoxic Pulmonary Hypertension: Double Blind, Randomized, Placebo-Controlled Trial	10.1089/ham.2011.0007	Excluded(Records excluded by full text)
Nct	2010	Study of Cobalt's Role in Excessive Erythrocytosis Among High Altitude Dwellers in Cerro de Pasco, Peru		Excluded(Records excluded by subject)
F. León-Velarde, F. C. Villafuerte and J. P. Richalet	2010	Chronic mountain sickness and the heart	10.1016/j.pcad.2010.02.012	Excluded(Records excluded by subject)
F. Leon-Velarde, F. C. Villafuerte and J.-P. Richalet	2010	Chronic Mountain Sickness and the Heart	10.1016/j.pcad.2010.02.012	Excluded(Records excluded by subject)
M. Maignan, M. Rivera-Ch, C. Privat, F. Leon-Velarde, J.-P. Richalet and I. Pham	2009	Pulmonary Pressure and Cardiac Function in Chronic Mountain Sickness Patients	10.1378/chest.08-1094	Excluded(Records excluded by subject)
B. Koller and D. Hartl	2009	Chronic mountain sickness - Long-term therapy with acetazolamide is successful	10.1055/s-0029-1224834	Excluded(Records excluded by full text)
R. Amaru, M. Villarroel, H. Miguez, R. Penaloza, G. Torres, T. Barbui, J. Golay and A. Rambaldi	2009	Hematopoietic Progenitor Cells From Patients with Chronic Mountain Sickness Lack the JAK2<SUP>V617F</SUP> Mutation, Show Hypersensitivity to Erythropoietin and Are Inhibited by Statins	10.1182/blood.V114.22.1894.1894	Excluded(Records excluded by full text)
M. Rivera-Ch, L. Huicho, P. Bouchet, J. P. Richalet and F. León-Velarde	2008	Effect of acetazolamide on ventilatory response in subjects with chronic mountain sickness	10.1016/j.resp.2008.06.010	Excluded(Records excluded by full text)
J. P. Richalet, M. Rivera-Ch, M. Maignan, C. Privat, I. Pham, J. L. Macarlupu, O. Petitjean and F. León-Velarde	2008	Acetazolamide for Monge's disease: efficiency and tolerance of 6-month treatment	10.1164/rccm.200802-196OC	Included
J. P. Richalet, M. Maignan, M. Rivers-Ch, I. Pham and F. Leon-Velarde	2008	Acetazolamide, chronic mountain sickness and pulmonary hypertension		Excluded(Records excluded by full text)
M. Maignan, I. Pham, M. Riviera-Ch, C. Privat, O. Petitjean, F. Leon-Velarde and J. P. Richalet	2008	Cardiac function and treatment by acetazolamide in chronic mountain sickness patients		Excluded(Records excluded by full text)
M. Rivera-Ch, F. León-Velarde and L. Huicho	2007	Treatment of chronic mountain sickness: critical reappraisal of an old problem	10.1016/j.resp.2007.05.003	Excluded(Records excluded by full text)
Nct	2007	Treatment of High Altitude Polycythemia by Acetazolamide		Excluded(Records excluded by full text)
D. Dubowitz	2007	Cerebral Response to Sustained Hypoxia		Excluded(Records excluded by subject)
A. D. Wright and S. Birmingham Med Res Expeditionary	2006	Medicine at high altitude	10.7861/clinmedicine.6-6-604	Excluded(Records excluded by subject)
A. D. Wright	2006	Medicine at high altitude	10.7861/clinmedicine.6-6-604	Excluded(Records excluded by subject)
F. León-Velarde and J. P. Richalet	2006	Respiratory control in residents at high altitude: physiology and pathophysiology	10.1089/ham.2006.7.125	Excluded(Records excluded by subject)
C. Clarke	2006	Acute mountain sickness: medical problems associated with acute and subacute exposure to hypobaric hypoxia	10.1136/pgmj.2006.047662	Excluded(Records excluded by subject)
J. P. Richalet, M. Rivera, P. Bouchet, E. Chirinos, I. Onnen, O. Petitjean, A. Bienvenu, F. Lasne, S. Moutereau and F. León-Velarde	2005	Acetazolamide: a treatment for chronic mountain sickness	10.1164/rccm.200505-807OC	Included
J. P. Richalet, M. Rivera, P. Bouchet, E. Chirinos, I. Onnen, O. Petitjean, A. Bienvenu, F. Lasne, S. Moutereau and F. León-Velarde	2005	Acetazolamide -: A treatment for chronic mountain sickness	10.1164/rccm.200505-807OC	Excluded(Records excluded by full text)
J. V. Weil	2004	Sleep at high altitude	10.1089/1527029041352162	Excluded(Records excluded by subject)
R. Fischer	2004	[Visiting high altitudes--healthy persons and patients with risk diseases]		Excluded(Records excluded by subject)
B. A. Beidleman, S. R. Muza, C. S. Fulco, A. Cymerman, D. Ditzler, D. Stulz, J. E. Staab, G. S. Skrinar, S. F. Lewis and M. N. Sawka	2004	Intermittent altitude exposures reduce acute mountain sickness at 4300 m	10.1042/cs20030161	Excluded(Records excluded by subject)
M. Wagenaar, L. Teppema, A. Berkenbosch, C. Olievier and H. Folgering	1998	Effect of low-dose acetazolamide on the ventilatory CO<sub>2</sub> response during hypoxia in the anaesthetized cat	10.1183/09031936.98.12061271	Excluded(Records excluded by full text)
D. L. Klocke, W. W. Decker and J. Stepanek	1998	Altitude-related illnesses	10.4065/73.10.988	Excluded(Records excluded by subject)
K. Zafren and B. Honigman	1997	High-altitude medicine	10.1016/s0733-8627(05)70291-1	Excluded(Records excluded by subject)
E. R. Swenson and J. M. B. Hughes	1993	EFFECTS OF ACUTE AND CHRONIC ACETAZOLAMIDE ON RESTING VENTILATION AND VENTILATORY RESPONSES IN MEN	10.1152/jappl.1993.74.1.230	Excluded(Records excluded by subject)
E. Tso	1992	High-altitude illness		Excluded(Records excluded by subject)
R. F. Jozefowicz	1989	Neurologic manifestations of pulmonary disease		Excluded(Records excluded by subject)
R. B. Schoene, P. W. Bates, E. B. Larson and D. J. Pierson	1983	Effect of acetazolamide on normoxic and hypoxic exercise in humans at sea level	10.1152/jappl.1983.55.6.1772	Excluded(Records excluded by subject)
R. B. Schoene, P. W. Bates, E. B. Larson and D. J. Pierson	1983	EFFECT OF ACETAZOLAMIDE ON NORMOXIC AND HYPOXIC EXERCISE IN HUMANS AT SEA-LEVEL	10.1152/jappl.1983.55.6.1772	Excluded(Records excluded by subject)
M. A. Häcki, G. Waldeck and O. Brändli	1983	Acetazolamide in hypercapnic chronic obstructive lung disease--a renaissance?		Excluded(Records excluded by subject)
M. A. Hacki, G. Waldeck and O. Brandli	1983	ACETAZOLAMIDE IN HYPERCAPNIC CHRONIC OBSTRUCTIVE PULMONARY-DISEASE - A RENAISSANCE		Excluded(Records excluded by subject)
P. Bates, R. B. Schoene, E. B. Larson and D. J. Pierson	1982	EFFECT OF ACETAZOLAMIDE ON NORMOXIC AND HYPOXIC EXERCISE		Excluded(Records excluded by subject)
