# Supplementary material for: The efficacy and safety of acetazolamide in chronic mountain sickness: A systematic review and meta‐analysis of randomized controlled trials
Source: PLoS One. 2025 Mar 18;20(3):e0319689. doi: 10.1371/journal.pone.0319689 (PMC11918342; doi:10.1371/journal.pone.0319689)
Supplement: S1 Data — (XLSX) [file pone.0319689.s003.xlsx]

## Sheet: Sheet1
Auther	Year	HCT						EPO						CMS clinical score						CMS total score						Hb						MCHC						pH						PaO2
		Treatment			Control			Treatment			Control			Treatment			Control			Treatment			Control			Treatment			Control			Treatment			Control			Treatment			Control			Treatment			Control
STUDY	YEAR	mean1	sd1	n1	mean2	sd2	n2	mean1	sd1	n1	mean2	sd2	n2	mean1	sd1	n1	mean2	sd2	n2	mean1	sd1	n1	mean2	sd2	n2	mean1	sd1	n1	mean2	sd2	n2	mean1	sd1	n1	mean2	sd2	n2	mean1	sd1	n1	mean2	sd2	n2	mean1	sd1	n1	mean2	sd2	n2
Champigneulle B	2023	69.3	5.7	13	71.9	6.1	14	16.8	[10.2–39.0]	13	42	[20.4–56.1]	14	6	2	13	7	1	14	3	2	13	4	1	14	23.2	2	13	23.4	1.9	14	33.5	1.6	13	32.7	1.9	14	7.32	0.05	13	7.41	0.04	14	38.5	4.5	13	36	3.2	14
Schmidt WFJ	2023	66.3	5.2	7	64.6	5.7	5	9.1	6.5	7	3.5	2	5	4.8	1.8	7	5.3	2.5	5	3.3	0.8	7	2.8	1.9	5	21.7	1.6	7	21	1.8	5			7			5	7.33	0.05	7	7.42	0.03	5	46.8	7.3	7	46	1.9	5
Sharma S	2017	64.7	6.3	15	65.9	2.2	17													6.4	2.4	15	8	2.2	17													7.3	0.06	15	7.4	0.03	17	45.1	6.4	15	41.1	6.9	17
Richalet JP	2008	64	5	34	70	6	13							4	3	34	4	2	13																			7.44	0.04	34	7.46	0.02	13	45	4	34	41	4	13
Richalet JP	2005	65.5	4.1	9	68.3	6.4	10							13.8	7	9	11.4	6.2	10																			7.36	0.05	9	7.43	0.02	10	51.5	1.8	9	50.8	2.1	10
[truncated: 42 more columns]
